# Supplementary material for: E-Cigarette Retailers’ Use of Instagram in New Zealand: A Content Analysis
Source: Int J Environ Res Public Health. 2023 Jan 19;20(3):1897. doi: 10.3390/ijerph20031897 (PMC9914635; doi:10.3390/ijerph20031897)
Supplement: Supplementary file 1 [file ijerph-20-01897-s001.zip]

Archive with 1 entries (1 files):
- ijerph-2095354-supplementary.pdf
